# Supplementary material for: Low-Content Pre-Emulsified Safflower Seed Oil Enhances the Quality and Flavor of the Nemipterus Virgatus Surimi Gel
Source: Gels. 2022 Feb 9;8(2):106. doi: 10.3390/gels8020106 (PMC8871502; doi:10.3390/gels8020106)
Supplement: Supplementary file 1 [file gels-08-00106-s001.zip]

Archive with 1 entries (1 files):
- gels-1567930-supplementary.pdf
